# Supplementary material for: Endoplasmic reticulum visits highly active spines and prevents runaway potentiation of synapses
Source: Nat Commun. 2020 Oct 8;11:5083. doi: 10.1038/s41467-020-18889-5 (PMC7546627; doi:10.1038/s41467-020-18889-5)
Supplement: Supplementary file 8 — Source Data [file 41467_2020_18889_MOESM8_ESM.xlsx]

## Sheet: Fig. 1j
Ctrl			NBQX+APV
Sp. no.	%time ER+		Sp. no.	%time ER+
1	0		1	0
2	0		2	100
3	72.7		3	0
4	0		4	81.8
5	9.1		5	0
6	9.1		6	0
7	0		7	0
8	18.2		8	0
9	54.5		9	0
10	36.4		10	0
11	0		11	0
12	100		12	18.2
13	18.2		13	0
14	90.9		14	0
15	0		15	0
16	100		16	0
17	18.2		17	100
18	0		18	0
19	100		19	0
20	90.9		20	100
21	0		21	0
22	0		22	0
23	81.8		23	9.1
24	0		24	0
25	9.1		25	9.1
26	0		26	0
27	9.1		27	100
28	0		28	63.6
29	81.8		29	9.1
30	9.1		30	0
31	100		31	9.1
32	9.1		32	0
33	9.1		33	0
34	9.1		34	0
35	0		35	0
36	18.2		36	100
37	9.1		37	0
38	0		38	0
39	45.5		39	0
40	18.2		40	0
41	0		41	0
42	0		42	0
43	81.8		43	0
44	0		44	0
45	0		45	0
46	0		46	0
47	9.1		47	100
48	18.2		48	0
49	9.1		49	100
50	27.3		50	9.1
51	0		51	0
52	54.5		52	9.1
53	27.3		53	0
54	9.1		54	0
55	72.7		55	0
56	9.1		56	0
57	100		57	0
58	0		58	100
59	100		59	9.1
60	0		60	0
61	0		61	0
62	0		62	0
63	100		63	0
64	0		64	0
65	100		65	0
66	0		66	72.7
67	36.4		67	0
68	0		68	0
69	100		69	0
70	0		70	0
71	18.2		71	9.1
72	18.2		72	0
73	0		73	0
74	0		74	0
75	18.2		75	0
76	0		76	0
77	0		77	100
78	0		78	100
79	0		79	0
80	18.2		80	0
81	0		81	0
82	0		82	0
83	0		83	0
84	63.6		84	0
85	0		85	0
86	0		86	0
87	0		87	9.1
88	100		88	0
89	0		89	0
90	0		90	0
91	0		91	18.2
92	0		92	9.1
93	0		93	54.5
94	100		94	0
95	0		95	0
96	9.1		96	0
97	0		97	0
98	18.2		98	0
99	100		99	54.5
100	0		100	9.1
101	0		101	0
102	0		102	0
103	0		103	100
104	0		104	0
105	45.5		105	0
106	72.7		106	18.2
107	54.5		107	0
108	100		108	100
109	0		109	72.7
110	0		110	0
111	81.8		111	0
112	0		112	0
113	54.5		113	0
114	9.1		114	0
115	0		115	100
116	0		116	0
117	0		117	0
118	100		118	0
119	0		119	0
120	0		120	0
121	0		121	0
122	9.1		122	0
123	0		123	0
124	9.1		124	0
125	9.1		125	0
126	0		126	0
127	0		127	0
128	0		128	0
129	0		129	9.1
130	0		130	0
131	36.4		131	0
132	0		132	0
133	0		133	18.2
134	0		134	90.9
135	0		135	100
136	100		136	0
137	0		137	100
138	0		138	0
139	0		139	0
140	0		140	0
141	100		141	0
142	0		142	0
143	0		143	63.6
144	9.1		144	0
145	0		145	0
146	0		146	27.3
147	0		147	0
148	18.2		148	0
149	0		149	0
150	0		150	100
151	9.1		151	0
152	0		152	0
153	0		153	0
154	0		154	9.1
155	0		155	0
156	27.3		156	100
157	0		157	0
158	0		158	0
159	9.1		159	0
160	0		160	0
161	18.2		161	0
162	18.2		162	0
163	9.1		163	0
164	9.1		164	0
165	18.2		165	9.1
166	0		166	0
167	0		167	0
168	0		168	9.1
169	0		169	0
170	0		170	0
171	9.1		171	0
172	0		172	100
173	100		173	0
174	0		174	0
175	9.1		175	0
176	9.1		176	0
177	9.1		177	0
178	0		178	0
179	0		179	0
180	0		180	0
181	0		181	0
182	0		182	100
183	0		183	0
184	0		184	27.3
185	0		185	0
186	0		186	0
187	0		187	0
188	0		188	0
189	27.3		189	100
190	0		190	0
191	0		191	0
192	0		192	100
193	100
194	18.2
195	0
196	0
197	9.1
198	0
199	0
200	27.3
201	45.5
202	0
203	0
204	0
205	9.1
206	100
207	0
208	90.9
209	9.1
210	9.1
211	9.1
212	0
213	18.2
214	9.1
215	0
216	9.1
217	0
218	0
219	0
220	18.2
221	0
222	0
223	0
224	27.3
225	18.2
226	100
227	100
228	0
229	9.1
230	0
231	0
232	0
233	0
234	9.1
235	0
236	0
237	9.1
238	0
239	0
240	36.4
241	0
242	63.6
243	9.1
244	18.2
245	18.2
246	0
247	0
248	9.1
249	100
250	0
251	0
252	9.1
253	18.2
254	0
255	9.1
256	9.1
257	9.1
258	9.1
259	0
260	0
261	27.3
262	18.2

## Sheet: Fig. 2b-d
	Spine vol. (basal)			vol. >30' after uncaging
	ER	No ER		ER	No ER
	1.08001	0.516058		0.871598	0.797102
	0.922961	0.722372		1.26067	1.41125
	0.822945	0.282483		0.832442	0.715887
	0.977684	0.750152		0.650244	1.18884
	0.973624	0.488038		0.880099	0.776666
	0.753939	0.614425		0.584152	0.519717
	0.693239	0.411726		0.962781	0.379541
	0.685912	0.330674		0.66358	0.204526
	0.685819	0.444077		0.797512	0.746504
		0.591773			1.09752
		0.436746			0.568988
		0.745922			1.05322
		0.694512			0.451274
		0.657569			0.557888
		0.531408			0.736738
	sLTP, ER insertion																		sLTP						no sLTP
(Time (min.)	Spine volume									Spine ER signal									Spine volume			Spine ER signal			Spine volume						Spine ER signal
-30	1.1663	1.07218		0.982552	0.855772	0.779127	1.10286	1.25251		-0.106061	-0.190655		0.295354	0.0354697	0.203283	0.24605	0.0844595		1.23249	0.741556		0.390458	-0.343269		0.903841	1.08281	0.853917	1.07619	0.769911		-0.00985222	0.225902	0.0445502	-0.0864733	-0.651748
-20	0.786664	0.871865		0.717075	1.25225	0.818108	0.712058	0.970697		-0.396694	0.45191		0.100186	0.0407212	-0.142433	-0.0400677	-0.467905		0.895253	0.839321		-0.713729	-0.52602		1.14899	0.676615	0.779317	1.55953	1.1554		-0.465025	-0.290163	-0.442042	-0.0363242	-0.489749
-10	1.04704	1.05595	1	1.30037	0.891976	1.40277	1.18508	0.776794		0.502755	-0.261255	0	-0.39554	-0.0761909	-0.0608498	-0.205982	0.383446		0.945711	1.1034		0.836417	0.978989		0.94717	1.37508	1.03292	0.992916	1.86436		0.474877	0.0963915	-0.0625	0.26457	-0.229361
0	1.87968	2.31662	2.01501	1.9972	1.58027	2.04036	3.06187	1.90129		2.10881	0.202865	0.581864	8.40825	2.64438	2.77148	1.06208	0.738176		1.17328	1.93751		0.0418695	0.691669		1.18133	1.87889	0.772888	1.08945	1.5388		-0.544828	0.248641	-0.124135	0.00704798	-0.230276
3.67276	1.52548	1.80649	2.08955	1.39444	1.83398	2.17273	3.70667	1.56056		1.6157	0.033015	-0.274559	5.75806	0.145753	2.15328	1.00959	2.06841		1.33168	1.93601		0.618306	-0.0100171		1.10509	1.62378	0.877394	0.741588	1.74064		-0.722167	-0.120119	0.394896	-0.170507	-0.234853
4.74711	1.45194	1.91221	2.72632	1.25046	1.61631	1.95757	3.38663	1.59462		1.65014	1.26944	1.29219	0.221285	0.598249	1.72029	0.0496614	0.66723		1.54517	1.8778		-0.518987	0.423894		1.07946	1.69189	1.10741	1.0437	1.5246		-0.0970443	0.564014	0.812284	0.0233126	-0.425682
5.97089	1.54918	2.11358	2.42028	1.38492	1.84627	1.38404	2.88397	2.0323		2.19146	0.0800819	2.65743	-0.536823	1.29275	-0.481722	0.0919865	1.30068		1.10562	1.94577		-0.561831	0.240166		1.08142	1.45681	1.02879	1.16814	1.48696		-0.178325	0.330697	0.427336	-0.303334	0.11706
6.96375	1.41794	1.72713	1.88813	1.86981	1.40881	1.52095	3.46313	1.74283		2.40083	-0.259413	-0.473552	-0.560053	0.83457	0.257326	1.16196	8.83615		1.2699	1.65533		-0.643622	0.386758		0.785519	1.28713	0.802651	0.968035	0.988013		-0.156158	0.894217	1.10424	-0.764164	-0.65129
8.30175	1.12666	1.47688	2.19248	1.21313	0.883905	1.17358	1.40665	1.72844		2.1157	-0.0797408	-0.0100756	-0.574238	0.132753	-0.712579	0.357788	2.72213		1.00349	1.72636		1.57838	0.713169		0.601004	1.38639	0.618513	0.921829	0.991829		-0.674877	-0.414731	-0.449611	-0.308756	-0.492953
22.1644	0.848411	1.7117	1.86806	1.36372	0.863287	1.87224	1.89876	1.83279		0.341598	0.488131	0.511335	-0.472179	0.560972	-0.766572	-0.768059	1.0549		1.89094	1.68102		0.293087	0.103347		0.649771	1.54768	1.18606	1.01921	0.845859		-0.583251	0.264459	1.30104	-0.386012	4.05354
38.6077	1.32073	1.96293	2.19329	1.54284	0.816347	1.5201	1.29169	1.65677		2.2135	0.123874	-0.445844	-0.473131	-0.0332313	-0.74714	-0.703725	10.4046		1.24177	1.2558		-0.0652386	-0.27486		0.588093	1.20362	0.937841	1.06041	1.14454		-0.668966	-0.092437	0.659818	3.32231	1.0831
50.002	1.22261	1.56224	2.52362	1.42343	1.08489	1.37804	1.23243	1.14706		0.282369	-0.228513	2.80605	-0.586519	0.546164	-0.650575	-0.539503	0.550676		1.19684	1.39857		1.02142	0.253848		0.657725	1.09286	0.770876	1.07482	0.98835		-0.343842	-0.235788	0.333261	-0.116292	-0.594545
61.2963	1.18508	1.54802	2.21818							0.805785	-0.372374	-0.206549													0.669188						0.14532
(Time (min.)	Spine volume (neighbors)																																										ER signal (neighbors)
-30	0.87749	0.999132	0.878367	1.11828					1.03245	0.990275	1.25917	0.654737	0.960843	0.931979	0.625522	0.889748	1.14309	1.07912	0.931803	1.14359	0.638441	0.637107	1.00439	1.00632	0.72215	0.839644	1.03873	0.850537	1.17553	0.86682	1.14248	0.923911	1.01418	0.931827	0.902907	1.17229	0.816522	0.522057	0.684695				0.0398593	0.393149	0.38871	0.589789
-20	0.911225	1.06044	1.00229	1.02009					1.16679	1.08937	0.980719	0.823037	0.876902	0.748873	0.619224	1.28935	0.822265	0.941376	1.20685	0.94328	1.0363	0.651263	0.95373	0.958453		0.983877	1.23034	1.15127	0.95054	1.09353	1.15422	1.28968	0.977578	1.12089	1.02575	1.00106	1.18917	1.23904	1.00812				-0.07034	-0.340946	-0.3	-0.65669
-10	1.21128	0.940429	1.11934	0.861629	1	1	1	1	0.800762	0.920357	0.760107	1.52223	1.16226	1.31915	1.75525	0.820901	1.03465	0.979501	0.861348	0.913133	1.32526	1.71163	1.04188	1.03523	1.27785	1.17648	0.730928	0.99819	0.873925	1.03965	0.703293	0.786413	1.00824	0.947285	1.07134	0.826648	0.994308	1.2389	1.30719				0.0304807	-0.0522023	-0.0887097	0.0669014	0	0	0
0	1.19436	1.58264	1.18907	1.75041	1.05515	1.74833	1.47346	1.18949	0.989412	0.987736	0.910622	1.479	0.869668	1.70766	1.49856	0.90071	0.953069	1.6811	0.998103	0.967885	0.982315	1.24672	1.27058	0.857371		1.16166	0.894145	0.667873	1.35917	1.26403	0.786733	0.805244	1.01981	0.754807	0.776434	0.766034	0.668788	0.819153	1.37374				2.19344	0.0391517	0.253226	0.130282	-0.358189	-0.692819	0.449153
3.67276	1.259	1.40457	1.09199	2.01252	1.41021	1.20593	2.2208	1.58131	1.34682	1.25305	1.12809	1.26809	0.98726	1.3921	1.63671	0.613113	1.0427	1.5594	0.869511	1.09325	0.73145	0.671894	1.24962	0.62783	0.0869088	0.804021	1.30759	0.769141	1.08028	0.594459	0.782285	0.664928	1.02073	1.59794	0.748153	0.940634	0.720715	1.30842	1.43901				0.919109	0.887439	1.71613	0.381162	-0.623169	-0.49867	1.01059
4.74711	1.19214	1.00332	1.15567	1.73023	1.67772	1.39219	2.75127	1.51185	1.16093	0.711063	1.29956	1.22918	1.24608	1.43426	1.47808	0.862888	0.912037	1.18875	1.36507	0.957305	1.02602	0.940281	0.754297	0.911084	0.0633535	1.42903	1.29619	0.673422	0.66507	1.12643	1.06368	0.945586	0.954125	1.38747	0.636952	0.89222	0.921318	1.02591	1.04061				0.212192	1.35889	3.3629	-0.215669	0.0386152	-0.644947	4.20339
5.97089	1.15854	1.40434	1.20472	2.57701	1.42835	1.0452	2.18529	1.30547	1.08215	1.07023	1.42751	1.43932	1.15762	1.41701	2.01967	0.965772	0.897791	1.49839	1.4374	1.00784	1.05128	0.845287	0.668947	0.861294	0.0498521	2.57916	1.42869	0.903996	1.21713	1.61713	0.937697	0.775508	0.733173	0.891085	0.606815	0.981684	0.639957	1.02964	1.44907				1.21219	1.74062	2.87097	0.0985916	0.202397	-0.429521	4.45339
6.96375	1.29272	1.52297	0.784993	2.25887	1.09901	0.967217	2.2439	1.4405	2.48993	0.726066	0.966943	1.55043	0.903158	1.07609	1.72388	0.80033	0.785021	1.26541	0.591833	0.81794	0.495391	0.907282	0.568042	0.81231	0.0548744	2.35324	1.35871	0.751911	1.49305	1.315	1.32554	0.842258	0.911143	1.49563	1.34632	0.988875	0.658843	1.03922	1.31456				0.890973	-0.455139	0.480645	-0.000440141	-0.865513	-0.619681	0.682203
8.30175	1.32075	1.45844	1.09832	2.38215	1.07132	1.06176	1.70393	1.60209	1.23028	0.938623	1.50403	1.51581	0.695962	1.19427	1.59093	0.762129	0.85938	1.3346	0.759264	0.717567	0.907428	1.02893	1.19352	0.940928	0.04869	1.69504	1.00748	0.781843	0.869943	1.40456	1.53627	0.816399	0.775882	1.136		0.45988	0.430283						1.26612	-0.0440457	0.272581	0.474912	-0.0878828	0.0412234	0.586864
22.1644	1.42791	1.62949	1.19423	2.12096	0.969294	0.802193	2.18664	1.24157	1.97106	0.812509	1.97037	1.904	1.33458	0.84671	1.96949	0.842637	0.892877	1.50128	0.794019	0.772566	0.898505	1.09975	0.805842	0.712696	0.657023	1.96944	1.76822	0.616791	1.12637	1.16196	1.3359	0.708054	0.827176	0.83909	1.03184	0.603046	0.373744						0.607268	-0.0701468	1.26774	-0.326584	-0.195739	-0.944149	1.77966
38.6077	1.82548	1.38404	1.11624	2.19863	0.960623	0.865274	1.96582	1.36016	1.42159	0.652579	1.52798	2.0286	1.05528	0.9873	1.69279	0.876699	0.78009	1.39128	1.27108	0.931982	0.84697	0.896884	1.40127	0.953776	0.081298	2.23777	1.5472	0.66807	0.51884	1.32943	1.14748	0.763982	0.844439	0.858278		0.586356	0.737109	1.6101	1.88301				1.29074	-0.267537	0.974194	0.134243	-0.707057	-0.307181	1.04025
50.002	0.892496	1.25243	0.888112	1.89335	1.05714	0.813694	2.13769	1.04669	1.45225	0.79244	0.850001	2.22578	0.867404	1.11127	1.90616	0.888618	0.707369	1.59187	0.839718	0.875026	0.648842	0.903681	0.809712	1.15115	0.0250102	2.11465	1.19977	0.708167	0.994924	1.13278	0.914458	1.02283	1.00369	1.44722	0.542317	0.565954	0.571292		1.66605				0.549824	0.40783	0.720968	-0.459947	-0.825566	-0.843085	-0.637712
61.2963		1.71411			0.82831	1.20903	1.11096	1.14486	0.635174	0.636496	1.66897	1.34975	1.4297	1.16722	3.1693	0.967712	1.09035	1.94719	0.796386	0.840356	1.09973	1.09001	1.44679	1.65179	0.0587349	3.02961	1.46566	0.748145	0.734518	1.5741	0.74014	0.859362	0.68338	0.898287	0.72547	0.384344	0.642079		1.67934					1.37031			-0.241012	-0.819149	1.9322
72.8631					0.76704	1.29418	1.37599	1.22946																												0.390383	0.688802	0.0212955	1.95017								-0.26498	-0.196808	1.07839
[truncated: 32 more columns]

## Sheet: Fig. 2e-f
Time (min.)	Vol	ER
-50	0.6	0.1
-40	0.5	0
-30	0.7	0
-20	0.8	0
-10	0.8	0
0	1	1
10	0.9	0.2
20	0.9	0
30	0.8	0
40	0.7	0
Time (min.)	Volume (nonlocked)
0	0	0.7	0.5	0.6	0.8	0.9	0.9	0.8	0.8	0.7	0.5	0.9	0.5	0.9	0.7	0.4	1	0.8	0.9	0.8	0.7	0.9	0.3	0.4	0.7	0.8	0.6	0.3	0.7	0.7	0.5	0.5	0.6	0.5	0.53	0.75	0.92	0.75	0.72	0.92	0.29	0.78	0.53	0.53	0.45	0.8	1	0.9	0.8
10	0	0.8	0.8	1	0.7	0.8	0.7	0.8	1	0.8	0.6	0.9	0.6	0.3	0.5	0.4	1	0.8	0.8	0.5	0.8	0.6	0.3	0.4	0.4	0.9	0.8	0.6	0.6	0.5	0.5	0.5	0.5	0.4	0.62	0.98	1	0.48	0.59	0.47	0.23	1	1	0.33	1	0.6	0.9	0.7	0.5
20	0	0.5	0.5	0.7	0.7	0.6	0.9	1	0.7	0.8	0.6	0.9	0.6	1	0.4	0.4	0.8	0.9	0.9	0.7	0.4	0.5	0.4	0.5	0.5	0.6	0.6	0.3	0.7	0.5	0.6	0.6	0.5	0.5	0.64	1	0.96	0.76	0.74	0.63	0.21	0.61	0.66	0.68	0.56	0.6	0.7	0.7	0.6
30	0.1	0.6	0.5	0.7	0.7	0.9	0.9	0.9	0.8	0.6	0.8	0.8	0.5	0.3	0.2	0.8	0.6	0.8	0.9	0.6	1	0.8	0.3	0.8	0.7	0.6	0.7	0.4	0.6	0.5	0.5	0.6	0.7	0.5	0.68	0.91	0.9	1	0.51	0.66	0.3	0.82	0.64	0.47	0.78	0.8	0.8	0.8	0.7
40	0	0.7	0.4	0.7	0.5	0.8	0.9	1	0.9	0.6	0.8	0.8	0.8	1	0.3	0.5	0.8	1	0.9	0.6	0.6	0.5	0.3	0.7	0.5	0.7	0.8	0.3	0.9	0.5	0.7	0.6	0.7	0.8	0.46	0.73	0.75	0.94	1	1	0.4	0.81	0.83	0.43	0.46	0.6	0.8	0.5	0.8
50	0	0.7	0.6	0.7	0.7	0.8	0.9	0.8	0.8	0.7	0.8	0.8	0.6	1	0.3	0.4	0.7	0.8	0.9	0.7	0.8	0.4	0.5	0.3	0.4	0.8	0.6	0.4	0.9	0.6	0.5	0.5	0.5	0.7	0.49	0.8	0.78	0.81	0.62	0.76	0.24	0.89	0.8	0.35	0.37	0.4	0.8	0.5	0.5
60	0	0.8	0.6	0.7	0.7	0.7	0.9	0.8	0.6	0.7	0.6	0.9	0.7	0.9	0.6	0.4	0.7	0.7	0.7	0.6	0.8	0.6	0.5	0.4	0.6	0.6	0.6	0.3	0.9	0.5	0.5	0.7	0.6	0.6	0.83	0.91	0.68	0.63	0.42	0.71	0.25	0.61	0.63	0.36	0.4	0.6	0.9	0.7	0.5
70	0	0.7	0.4	0.6	0.8	0.8	0.7	0.7	0.8	0.8	0.8	0.9	0.8	0.9	0.3	0.8	0.8	0.8	1	0.6	1	0.7	0.4	0.3	0.7	0.7	0.6	0.4	0.9	0.5	0.6	0.6	0.7	0.7	0.59	0.8	0.73	0.48	0.64	0.76	0.45	0.51	0.49	0.59	0.4	0.8	1	0.5	0.5
80	0	0.5	0.3	0.6	0.7	0.9	0.7	0.7	0.6	0.8	0.9	0.7	0.6	0.9	0.2	0.4	0.7	0.7	0.9	0.7	0.8	0.6	0.7	0.7	0.4	0.7	1	0.3	0.9	0.6	0.5	0.8	0.6	0.5	0.51	0.65	0.88	0.46	0.6	0.9	0.72	0.47	0.57	1	0.5	1	0.9	0.7	1
90	0	0.7	0.4	0.5	0.7	0.6	0.8	0.9	0.8	0.8	0.7	0.9	1	0.2	0.9	0.5	0.8	0.6	0.7	0.6	0.8	0.5	0.6	0.7	0.5	0.7	0.8	0.5	0.8	0.6	0.9	0.8	0.5	0.5	0.39	0.56	0.75	0.5	0.6	0.83	0.53	0.63	0.37	0.38	0.3	0.8	0.7	0.5	0.6
100	0	0.6	0.4	0.6	0.9	0.6	0.6	0.6	0.7	0.8	0.7	0.9	0.7	1	0.2	0.4	0.6	0.7	0.9	0.5	0.8	0.4	0.8	0.5	0.3	0.8	0.8	0.5	0.8	0.7	0.5	0.8	0.5	0.5	0.47	0.65	0.77	0.95	0.71	0.67	0.42	0.45	0.4	0.71	0.5	0.8	0.8	0.6	0.7
110	0	0.6	0.5	0.5	0.7	0.7	0.8	0.6	0.7	0.9	0.7	0.7	0.5	0.3	1	0.5	0.7	0.8	0.9	0.6	0.6	0.6	0.6	0.5	0.3	0.6	0.6	0.4	0.9	0.5	0.6	0.9	0.6	0.8	0.48	0.51	0.89	0.83	0.57	0.74	0.55	0.6	0.52	0.48	0.5	0.5	0.8	0.7	0.9
120	0	0.7	0.6	0.7	0.7	0.7	0.7	0.6	0.7	0.9	0.9	0.8	0.8	0.8	0.4	1	0.6	0.9	0.7	0.6	0.8	0.6	1	0.5	0.7	0.6	0.6	0.4	0.6	0.5	0.7	1	0.8	0.7	0.6	0.9	0.82	0.6	0.47	0.84	0.43	0.65	0.46	0.42	0.3	0.5	0.8	0.8	0.7
130	0	0.8	0.4	0.8	1	0.8	0.5	0.5	0.8	0.7	0.7	0.9	0.4	0.9	0.3	0.5	0.8	0.9	0.7	0.6	0.6	0.6	0.8	0.5	0.5	0.5	0.5	0.5	0.7	0.6	0.9	0.9	0.8	0.5	0.75	0.83	0.65	0.64	0.52	0.86	0.37	0.75	0.41	0.39	0.8	0.6	0.7	1	0.8
140	0	0.8	0.5	0.7	0.7	0.7	0.7	0.7	0.6	0.8	0.8	0.7	0.6	0.2	0.3	0.7	0.6	0.6	0.8	0.6	0.8	0.6	0.3	0.6	0.5	0.8	0.6	0.5	0.8	0.7	0.6	0.8	0.6	0.3	1	1	0.72	0.8	0.62	0.94	1	0.71	0.54	0.45	0.3	0.4	0.7	0.9	0.7
150	0	0.7	0.5	0.6	0.6	0.7	0.7	0.7	0.6	0.8	0.7	0.9	0.8	0.7	0.2	0.7	0.6	0.8	0.8	0.5	1	0.7	0.6	0.5	0.4	0.6	0.7	0.4	1	0.6	0.6	0.9	0.6	0.5	0.65	0.28	0.74	0.46	0.55	0.79	0.8	0.65	0.44	0.73	0.5
160	0	0.5	0.5	0.5	0.7	0.9	0.8	0.8	0.6	0.7	0.8	1	0.8	0.6	0.3	0.4	0.5	0.8	0.8	0.5	0.4	0.4	0.6	0.5	0.6	0.8	0.7	0.5	0.9	0.6	0.7	0.8	0.9	0.4
170	0	0.7	0.4	0.4	0.6	0.6	0.7	1	0.7	1	0.7	0.8	1	0.2	0.3	0.5	0.8	0.6	0.8	0.5	0.7	1	0.6	0.6	0.7	0.8	0.6	0.5	0.6	0.6	0.8	0.8	0.9	0.5
180	0	0.8	0.7	0.5	0.8	0.8	0.7	0.8	0.9	0.8	0.6	0.7	0.8	0.8	0.4	0.5	0.9	0.6	0.9	0.7	0.6	0.6	0.5	0.4	0.5	0.7	0.6	0.5	0.8	0.7	0.7	0.6	1	0.6
190	0	0.6	0.5	0.4	0.7	1	0.8	0.7	0.9	0.8	0.7	0.7	0.7	0.8	0.3	0.6	1	0.8	0.8	0.7	0.5	0.9	0.8	0.4	0.5	0.6	0.5	0.6	0.9	0.6	0.7	0.8	0.8	0.4
200	0	0.8	0.5	0.4	0.7	0.7	0.7	0.6	0.6	0.8	0.8	0.7	0.8	0.7	0.4	0.5	0.7	0.6	0.7	0.5	0.6	0.9	0.4	0.4	0.6	0.8	0.6	0.5	0.6	0.5	0.9	0.4	0.7	0.3
210	0	0.6	0.6	0.7	0.6	0.8	0.9	0.6	0.7	0.8	0.7	0.7	0.7	0.2	0.4	0.6	0.7	0.5	1	0.5	0.6	0.5	0.3	0.4	0.7	0.9	0.6	0.5	0.6	0.7	0.7	0.8	0.7	0.9
220	0	0.5	0.7	0.4	0.5	0.9	0.6	0.8	0.7	0.9	0.6	0.6	0.6	0.9	0.2	0.9	0.8	0.4	1	0.5	0.6	0.7	0.6	0.3	0.5	0.8	0.6	1	0.8	0.7	0.8	0.7	0.5	0.6
230	0	0.7	0.4	0.6	0.6	0.7	0.6	0.6	0.7	0.8	0.6	0.5	0.9	0.8	0.2	0.9	0.9	0.6	0.9	0.6	0.4	0.6	0.6	0.6	0.6	1	0.5	0.7	0.7	0.7	0.8	0.7	0.7	0.9
240	0	0.8	0.8	0.6	0.8	0.8	0.8	0.9	0.6	0.8	0.6	0.7	0.6	0.8	0.3	0.8	0.6	0.6	0.8	0.6	0.4	0.6	0.7	0.5	0.5	0.7	0.6	0.6	0.9	0.6	0.8	0.7	0.6	0.5
250	0	0.8	0.7	0.6	0.5	0.9	0.8	0.9	0.9	0.8	0.9	0.7	0.8	0.2	0.5	0.7	0.6	0.6	1	0.7	0.4	0.4	0.7	0.5	0.5	0.8	0.6	0.5	1	0.6	0.7	0.7	0.6	1
260	0	1	0.5	0.6	0.5	1	0.7	0.7	0.8	0.8	1	0.6	0.6	0.7	0.3	0.5	0.9	0.6	0.6	0.6	0.7	0.5	0.5	0.5	0.5	0.9	0.6	0.5	0.6	0.5	0.7	0.7	0.5	0.7
270	0	0.9	0.9	0.9	0.4	0.9	0.8	0.8	0.8	0.9	0.6	0.8	0.9	0.7	0.3	0.7	1	0.6	0.8	1	0.4	0.6	0.4	0.6	0.5	0.9	0.6	0.6	0.7	0.6	1	0.6	0.7	0.7
280	0	0.9	1	0.9	0.6	0.7	1	0.9	0.7	1	0.8	1	0.8	0.6	0.4	0.5	0.9	0.5	0.7	0.7	0.3	0.6	0.5	1	0.3	0.9	0.6	0.9	0.5	0.7	0.8	0.9	0.6	0.7
290	0	0.8	1	0.7	0.4	1	0.8	0.7	0.8	0.7	1	0.9	0.8	0.9	0.4	0.6	0.8	0.5	1	0.9	0.6	0.5	0.6	0.4	0.3	0.7	0.7	0.5	0.8	0.6	0.9	0.7	0.6	0.9
300	0	0.7	0.7	0.9	0.7	0.8	1	0.6	0.7	0.7	0.7	0.8	0.8	0.8	0.2	0.7	0.7	0.4	0.6	0.7	0.5	0.5	0.9	0.4	1	0.8	0.8	0.6	0.6	1	0.7	1	0.6	1
Time (min.)	Volume (max vol. at t=0)
-200	0.7	0.3	0.6		0.3	0.9	0.7	0.6	0.8		0.7					0.8			0.6					0.8	0.3				0.6				0.6
-190	0.7	0.3	0.7		0.4	0.9	0.5	0.5	0.9		0.6					0.7			0.7					0.7	0.4			0.9	0.8				0.8
-180	0.5	0.7	0.8		0.3	0.9	0.5	0.9	1	0.6	0.7					0.8			0.6					0.5	0.4			0.8	0.7				0.9
-170	0.5	0.5	0.6		0.4	0.9	0.6	0.5	0.9	0.5	0.5					0.6			0.5		0.9			0.7	0.5			0.6	0.5			0.7	0.7
-160	0.5	0.5	0.7		0.3	0.8	0.7	0.6	0.8	0.5	0.5					0.7			0.6		0.6			0.6	0.6			0.9	0.7			0.8	0.7	0.9
-150	0.5	0.4	0.7		0.4	0.8	0.6	0.7	0.9	0.7	0.5					0.6			0.6		0.5			0.6	0.4			0.8	0.7			0.8	0.7	0.9
-140	0.6	0.6	0.7		0.3	0.9	0.6	0.9	0.8	0.7	0.8					0.8			0.6		0.8			0.7	0.5			0.8	0.8			0.6	0.9	0.9					0.29						0.53
-130	0.5	0.7	0.8		0.5	0.6	0.6	0.6	0.8	0.5	0.7					0.6			0.6		0.5			0.8	0.5		0.8	0.7	0.7			0.6	0.7	0.8					0.23						0.62
-120	0.5	0.5	0.6		0.5	0.7	0.7	0.6	0.6	0.6	0.5				0.4	0.6			0.5		0.4	0.3		0.8	0.5		0.7	0.8	0.7			0.7	0.8	0.8					0.21						0.64
-110	0.6	0.5	0.6		0.4	0.8	0.6	0.7	0.8	0.7	0.3			0.7	0.4	0.5			0.5		0.6	0.3		0.7	0.4		0.7	0.9	0.8			0.7	0.7	0.8					0.3						0.68				0.88
-100	0.4	0.6	0.5		0.4	1	0.5	0.8	0.4	0.6	0.5			0.5	0.4	0.8			0.5		0.7	0.4		0.5	0.7		0.7	0.6	0.7			0.8	0.8	0.9					0.4						0.46				0.7
-90	0.4	0.7	0.8		0.5	0.9	0.7	0.7	0.8	0.5	0.4	0.5		0.4	0.8	0.9			0.7		0.6	0.3		0.7	0.5		0.5	0.6	0.9			0.8	0.7	0.9					0.24						0.49				0.69
-80	0.4	0.5	0.6	0.6	0.5	0.6	0.7	0.7	0.7	0.5	0.5	0.6		0.2	0.5	1			0.7		0.5	0.3		0.8	0.5		0.7	0.7	0.6			0.8	0.6	0.7		0.53			0.25						0.83	0.81			0.79
-70	0.4	0.6	0.8	0.8	0.4	0.8	0.7	0.9	0.7	0.6	0.6	0.6		0.3	0.4	0.7		0.9	0.5		0.4	0.5		0.6	0.6		0.7	0.7	0.6			0.8	0.7	0.9		0.33			0.45						0.59	0.57		0.48	0.91
-60	0.3	0.5	0.8	0.6	0.5	0.9	0.6	0.7	0.7	0.8	0.4	0.5		0.3	0.4	0.7		0.8	0.5		0.6	0.5		0.8	0.7		0.8	0.8	0.8			0.9	0.8	0.9		0.68			0.72						0.51	0.42	0.99	0.54	0.65
-50	0.6	0.5	0.7	0.7	0.5	0.6	0.6	0.8	0.7	0.8	0.3	0.8	0.9	0.6	0.8	0.8		0.9	0.5		0.6	0.4		0.6	0.4		0.7	0.7	0.8			0.9	0.7	0.7		0.47			0.53						0.39	0.53	0.85	0.53	0.65
-40	0.5	0.5	0.6	0.8	0.5	0.6	0.5	0.8	0.7	0.6	0.9	0.6	0.3	0.3	0.4	0.9	0.8	0.9	0.6		0.6	0.7		0.5	0.8		0.7	0.7	0.7			0.7	0.6	0.8		0.43			0.42	0.92	0.72				0.47	0.5	0.82	0.69	0.95
-30	0.5	0.5	0.8	0.6	0.6	0.8	0.6	0.8	0.6	0.6	0.6	0.7	1	0.2	0.5	0.6	0.8	0.9	0.6	0.7	0.6	0.6		0.7	0.7		0.9	0.9	0.8			0.8	0.6	0.9		0.35			0.55	0.47	0.59	0.75			0.48	0.73	0.86	0.38	0.91
-20	0.5	0.3	0.9	0.6	0.5	0.7	0.7	0.7	0.9	0.9	0.9	0.8	0.3	0.9	0.4	0.6	0.9	0.9	0.7	0.8	0.7	0.8		0.8	0.5		0.7	0.6	1	0.8		0.8	0.6	0.7		0.36			0.43	0.63	0.74	0.48		0.75	0.6	0.74	0.76	0.41	0.89
-10	0.6	0.3	0.8	0.6	0.5	0.9	0.6	0.7	0.7	0.9	0.5	0.6	1	0.2	0.5	0.9	0.8	0.7	0.6	0.4	0.4	0.6		0.8	0.9	0.6	0.7	0.8	0.8	0.8	0.8	0.7	0.9	0.9	0.45	0.59	0.53	0.78	0.37	0.66	0.51	0.76	0.92	0.98	0.75	0.64	0.9	0.49	0.83
0	1	1	1	1	1	1	1	1	1	1	1	1	1	1	1	1	1	1	1	1	1	1	1	1	1	1	1	1	1	1	1	1	1	1	1	1	1	1	1	1	1	1	1	1	1	1	1	1	1
10	0.4		0.7	0.8	0.7	0.6		0.8		0.8	0.7	0.7	0.9	0.4	0.5	0.9	0.8	0.9	0.7	0.6	0.6	0.8	0.9	0.9	1	0.7	0.7	0.7		0.9	0.7	0.8	0.6	0.8	0.56	0.38	0.66	0.61	0.8	0.76	0.62	0.94	0.96	0.91	0.65	0.79	0.85	0.63	0.84
20	0.4		0.8	0.8	0.6	0.7		0.9		0.7	0.7	0.5	0.9	0.3	0.7	0.8	0.7	0.7	0.9	0.8	0.9	0.3	0.8	0.9	0.7	0.7	0.6	0.8		1	0.8	0.8	0.8	0.7	0.78	0.71	0.64	0.82		0.71	0.42	0.81	0.9	0.73		0.85	0.82	0.51	0.64
30			0.9	0.6	0.5	0.5		0.7		0.7	0.7	0.8	0.9	0.3	0.7	0.7	0.8	0.9	0.7	0.8	0.9	0.6	0.7	0.8		0.7	0.7	0.9		0.8	0.9	0.8	1	0.7	0.46	0.48	0.83	0.81		0.76	0.64	0.63	0.75	0.8		0.71	0.81	0.54	0.9
40			0.9	0.6	0.5	0.8				0.5	0.9	0.4	0.2	0.2	0.4		0.7	0.9		1	0.5	0.6	0.7	0.7		0.7	0.6	0.7		0.8	0.8	0.8	0.7	0.7	0.37	0.42	0.8	0.89		0.9	0.6	0.48	0.78	0.91		0.51	0.88	0.82
50			0.9	0.5	0.6	0.6				0.7	1	0.6	1	0.3	0.5		0.6	0.7		0.8	0.7	0.6	0.7			0.7	0.8	0.8		0.7	0.6	0.9		0.7	0.45	0.39	0.63	0.61		0.83	0.6	0.46	0.68	0.8		0.62	0.84	0.82
60			0.7	0.6	0.9					0.6		0.8	0.3	0.3	0.5		0.7	0.7		0.8	0.6	0.5	0.8			0.6	0.7	0.9		0.7	0.8	0.8		0.6	0.43	0.45	0.49	0.51		0.67	0.71	0.5	0.73	0.65		0.7	0.85	0.5
70			0.8	0.7	0.5					0.6		0.8	0.8	0.4	0.6		0.8	0.8		0.8	0.6	0.8	0.7			0.6	0.7	1		0.9	0.6	0.8		0.5	0.45	0.73	0.57	0.47		0.74	0.57	0.95	0.88	0.56			0.96	0.44
80				0.7	0.6					0.5		1	0.9	0.3	0.5		0.9	0.8		0.6	0.4	0.4	0.6			0.5	0.6	0.9		0.6	0.8	0.8		0.7	0.33		0.37	0.63		0.84	0.47	0.83	0.75	0.65			0.8
90				0.6						0.7		0.8	0.2	0.4	0.6		0.9	0.8		0.8	0.5	0.3	0.6			0.6	0.5	0.7		0.6	0.7	0.8		0.7	0.48		0.4	0.45		0.86	0.52	0.6	0.77	0.51
100				0.6						0.6		0.7	0.7	0.4	0.9		0.6	0.8		0.6	0.6	0.6	0.5			0.5	0.6	1		0.6	0.7	0.9		0.6	0.47		0.52	0.6		0.94	0.62	0.64	0.89	0.9
110				0.5						0.6		0.8	0.6	0.2	0.9		0.8	0.9		0.8	0.6	0.6	0.7			0.7	0.8	0.8		0.5	0.7	1		0.8	0.29		0.46	0.65		0.79	0.55	0.8	0.82	0.83
120				0.6						0.6		0.7	0.2	0.2	0.8		0.8	0.8		1	0.5	0.7	0.9			0.8	0.5			0.7	0.8	0.7		1	0.82		0.41	0.75				0.46	0.65	1
130				0.6								0.6	0.8	0.3	0.7		0.6	0.7		0.4	0.5	0.7	0.6			0.7	0.5			0.7	0.6	0.7		0.9	0.3		0.54	0.71					0.72	0.28
140				0.6								0.9	0.8	0.5	0.5		0.6	1		0.7		0.5	0.6			0.6	0.4			0.8	0.6			0.8	0.53		0.44	0.65					0.74
150				0.5								0.6	0.7	0.3	0.7		0.8	1		0.6		0.4	0.6			0.5	0.6			1	0.6
160				0.6								0.8	0.2	0.3	0.5		0.6	0.9		0.5		0.5	0.5			0.4	0.4			0.8	0.7
170				0.6								0.6	0.9	0.4	0.6		0.5	0.8		0.6		0.6	0.5			0.5	0.7			0.7	0.9
180				0.6								0.9	0.8	0.4	0.7		0.4	1		0.6		0.9	0.7			0.4				0.6	0.9
190				0.6								0.8	0.8	0.2			0.6	0.6		0.6			0.7			0.4				0.6	0.6
200				0.6								0.8	0.2				0.6	0.8		0.4			0.6			0.7				0.8	0.7
	Volume
-200	0.7	0.3			0.4				0.6		0.7	1		0.6		0.8		0.9	0.6		0.6			0.8	0.4				0.7
-190	0.7	0.3			0.3				0.6		0.5	0.7		0.3		0.7		0.7	0.7		0.7			0.7	0.4				0.9
-180	0.5	0.7			0.5				0.6		0.5	0.5		0.2		0.8		1	0.6		0.6			0.5	0.5				0.9
-170	0.5	0.5			0.5			0.5	0.5		0.5	0.8		0.9		0.6		0.9	0.5		0.5			0.7	0.6				0.9			0.7
-160	0.5	0.5			0.4			0.5	0.7		0.8	0.4		0.2		0.7		0.7	0.6		0.4			0.6	0.4				0.9			0.8
-150	0.5	0.4			0.4			0.6	0.6		0.7	0.6		1		0.6	0.8	0.9	0.6		0.6			0.6	0.5				0.9			0.8				0.5						0.7
-140	0.6	0.6			0.5			0.5	0.8		0.5	0.8		0.4		0.8	0.8	0.9	0.6		0.6			0.7	0.5				0.7			0.6	0.5			0.3			0.3			0.5		0.7
-130	0.5	0.7			0.5			0.7	0.8	0.6	0.3	0.8		0.3		0.6	0.9	0.7	0.6		0.6			0.8	0.5				0.7			0.6	0.6			0.7			0.2			0.8		1
-120	0.5	0.5			0.4			0.5	0.8	0.5	0.5	1		0.3		0.6	0.8	0.7	0.5		0.6	0.3		0.8	0.4				0.8			0.7	0.6			0.5	0.5		0.2			1		1				0.48
-110	0.6	0.5			0.5		0.7	0.5	0.9	0.5	0.4	0.8		0.2		0.5	1	0.8	0.5		0.7	0.3		0.7	0.7				0.6			0.7	0.8			0.4	1		0.3			0.9	0.9	0.9				0.54
-100	0.4	0.6			0.5		0.5	0.6	1	0.7	0.5	0.7		0.3		0.8	0.8	0.8	0.5		0.4	0.4		0.5	0.5				0.8			0.8	0.8			0.4	0.7		0.4			0.8	1	0.7		0.81		0.53
-90	0.4	0.7			0.5		0.5	0.5	0.9	0.7	0.6	0.8		0.3		0.9	0.7	0.8	0.7		1	0.3		0.7	0.5				0.7			0.8	0.8			0.4	0.6		0.2			0.6	1	0.8		0.57		0.69
-80	0.4	0.5			0.6		0.5	0.9	0.8	0.5	0.4	0.7		0.4		1	0.8	0.8	0.7		0.6	0.3		0.8	0.6				0.5			0.8	0.6			0.6	0.8		0.3			0.5	0.9	0.9		0.42		0.38
-70	0.4	0.6			0.5		0.5	0.5	0.9	0.6	0.3	0.6		0.3		0.7	0.7	0.9	0.5	0.7	0.9	0.5		0.6	0.7				0.7			0.8	0.8			1	0.8		0.5			0.5	0.8	0.8		0.53		0.41
-60	0.3	0.5			0.5		0.6	0.6	0.8	0.7	0.9	0.9		0.4		0.7	0.6	0.8	0.5	0.8	0.9	0.5		0.8	0.4				0.7			0.9	0.9			0.4	0.6		0.7			0.5	0.8	0.7	0.5	0.5		0.49
-50	0.6	0.5			1		0.5	0.7	0.8	0.6	0.6	0.6		0.4		0.8	0.7	0.7	0.5	0.4	0.5	0.4	1	0.6	0.8				0.8			0.9	0.7			0.7	0.5		0.5			1	0.7	0.6	0.6	0.73	0.99	1
-40	0.5	0.5			0.7		0.5	0.9	0.6	0.5	0.9	0.8	0.9	0.2		0.9	0.8	1	0.6	1	0.7	0.7	0.9	0.5	0.7			0.9	0.7			0.7	0.7	0.9		0.5	0.6		0.4			0.8	0.7	0.7	0.6	0.74	0.85	0.63
-30	0.5	0.5			0.6		0.6	0.6	0.8	0.5	0.5	0.6	0.3	0.2		0.6	0.9	1	0.6	0.6	0.6	0.6	0.8	0.7	0.5			0.8	0.7			0.8	0.7	0.9		0.4	0.4		0.6		0.7	0.6	0.9	0.5	0.7	0.64	0.82	0.51
-20	0.5	0.3		0.6	0.5	0.7	0.6	0.6	0.4	0.6	1	0.9	1	0.3	0.4	0.6	0.9	0.9	0.7	0.8	0.6	0.8	0.7	0.8	0.9			0.6	0.8	0.8		0.8	0.9	0.9		0.4	0.4	0.8	0.4		0.6	0.6	0.8	0.9	0.5	1	0.86	0.54	0.88
-10	0.6	0.3	0.8	0.8	0.5	0.6	0.7	0.7	0.8	0.8	0.7	0.8	0.3	0.5	0.4	0.9	0.6	0.8	0.6	0.8	0.4	0.6	0.7	0.8	1	0.6	0.8	0.9	0.7	0.8	0.8	0.7	0.7	0.8	0.5	0.5	0.5	1	0.4		0.7	0.8	0.8	0.8	0.5	0.79	0.76	0.82	0.7
0	1	1	0.9	0.6	0.6	0.7	0.5	0.8	0.7	0.8	0.7	0.8	1	0.3	0.4	1	0.8	1	1	1	0.5	1	0.7	1	1	1	0.7	0.8	0.9	1	1	1	0.8	0.8	1	0.7	0.5	0.6	1	0.9	0.5	0.5	0.9	1	0.8	0.85	0.9	0.82	0.69
10	0.4		0.6	0.7	0.9	0.6	0.5	0.7	0.7	0.6	0.7	0.8	1	0.3	0.8	0.9	0.8	0.6	0.7	0.8	0.6	0.8	0.8	0.9	0.7	0.7	0.7	0.8	0.6	0.9	0.7	0.8	0.7	0.8	0.6		0.4	0.8	0.8	0.5	1		0.8	0.3	0.6	0.71	1	0.5	0.79
20	0.4		0.6	0.8	0.5	0.9	0.6	0.7	0.7	0.6	0.9		0.9	0.4	0.5	0.8	0.6	0.8	0.9	0.8	0.6	0.3	0.7	0.9		0.7	0.7	0.7	0.6	1	0.8	0.8	0.8	0.9	0.8		0.5	0.8		0.6	0.6		0.7		0.5	0.51	0.85	0.44	0.91
30			0.7	0.6	0.6	0.9	0.7	0.9	0.7	0.9	1		0.9	0.4	0.4	0.7	0.6	0.7	0.7	0.8	0.5	0.6	0.6	0.8		0.7	0.5	0.8	0.8	0.8	0.9	0.8	0.7	0.9	0.5		0.4	0.9		0.7	0.4		0.7		0.4	0.62	0.82		0.65
40			0.8	0.6		0.9	0.6	0.7	0.7	0.9			0.9	0.2	0.4		0.8	1		0.6	0.5	0.6	0.6	0.7		0.7	0.7	0.9	0.8	0.8	0.8	0.8	0.6	0.7	0.4			0.6		1	0.6		0.7		0.5	0.7	0.81		0.65
50			0.6	0.6		0.9	0.6	0.8	0.6	1			0.2		0.8		0.6	0.6		0.8		0.6	0.5			0.7	0.7	0.6	0.7	0.7	0.6	0.9	0.7	0.9	0.4			0.5		0.8	0.6				0.5		0.88		0.95
60			0.7	1		0.9	0.6	0.8	0.9	0.8			1		0.4		0.5			0.6		0.5	0.7			0.6	0.8	0.6	0.8	0.7	0.8	0.8	0.8	0.9	0.4			0.5		0.7	0.6				0.6		0.84		0.91
70			0.7	0.8		0.8	0.7	0.8	0.7	0.7			0.3		0.5		0.4			0.8		0.8	0.9			0.6	0.7	0.7	1	0.9	0.6	0.8	0.7	0.7	0.5			0.6		0.8	0.7				0.8		0.85		0.89
80			0.7	0.8		0.8	0.6	0.7	1	0.7			0.8		0.4		0.6			1		0.4	0.6			0.5	0.7	0.7	0.8	0.6	0.8	0.8	0.6	0.8	0.3			0.5		0.9	0.6				1		0.96		0.83
90			0.8	0.6		0.9	0.5	0.7		0.5			0.9		0.5		0.6			0.4		0.3	0.6			0.6	0.9	0.8	1	0.6	0.7	0.8	0.6	0.9	0.5			0.6		0.8	0.5				0.7		0.8		1
100			0.6	0.6		0.6	0.7	1		0.7			0.2		1		0.6			0.7		0.6	0.6			0.5	0.7	0.7		0.6	0.7	0.9	0.6	0.7	0.5			0.7		0.7	0.5								0.84
110			0.6	0.5		0.7	0.7	0.8		0.6			0.7		0.5		0.6			0.6		0.6	0.5			0.7	0.7	0.7		0.5	0.7	1	0.9	0.9	0.3			0.8		0.7	0.6								0.64
120			0.5	0.6		0.8	0.7	0.9		0.6			0.6		0.7		0.6			0.5		0.7	0.5			0.8	1	0.9		0.7	0.8	0.7	1	1	0.8			0.7		0.8	0.6								0.9
130			0.8	0.7		1	0.6	0.7		0.5			0.2		0.7		0.5			0.6		0.7	0.7			0.7	0.7	0.6		0.7	0.6	0.7	0.6	0.8	0.3			0.7		0.9
140			0.6	0.7		0.9	0.6			0.7			0.8		0.4		0.5			0.6		0.5	0.7			0.6	0.6	0.8		0.8	0.6		0.8	0.7	0.5					0.9
150			0.8	0.6		0.6	0.5			0.6			0.8		0.5		0.4			0.6		0.4	0.6			0.5	0.7	1		1	0.6		1	0.7						0.8
160			0.8	0.6		0.8	0.6			0.6			0.7		0.5					0.4		0.5	0.7			0.4	0.6	0.7		0.8	0.7		0.7	0.7
170			0.7	0.5		0.9	0.7			0.6			0.2		0.6					0.4		0.6	0.6			0.5	0.8	0.8		0.7	0.9			0.7
180			0.6	0.6		0.6	0.6						0.9		0.5					0.4		0.9	0.6			0.4	0.7	0.9		0.6	0.9			0.6
190			0.8	0.6		0.6	1						0.8		0.6					0.7			0.6			0.4	0.7	0.7		0.6	0.6			0.5
200			0.9	0.6		0.8							0.8		0.9					0.4			0.6			0.7	0.6	0.8		0.8	0.7			0.7
[truncated: 81 more columns]

## Sheet: Fig. 3c
Time (min)	%ER+ spines Ctrl								%ER+ spines MyoV DN
0	21	30	13	18	18	22	15		4	4	6	2	3
10	28	24	15	19	16	23	15		4	3	6	2	3
20	24	26	15	17	19	24	13		4	3	7	2	3
30	22	26	11	18	19	23	8		4	3	7	2	3
40	24	27	12	19	15	28	15		4	3	7	2	3
50	20	30	13	20	13	21	16		5	3	7	2	3
60	20	29	12	16	18	26	17		5	3	7	2	3
70	21	29	13	14	15	21	12		4	3	7	2	3
80	21	28	11	16	16	20	15		4	3	9	2	3
90	24	28	13	15	16	22	15		5	3	8	2	3
100	26	23	12	16	17	19	15		5	3	8	2	3

## Sheet: Fig. 3d
Dend. Segment	length (mic)	sp	sp/mic		Dend. Segment	length (mic)	sp	sp/mic		Dend. Segment	length (mic)	sp	sp/mic		Dend. Segment	length (mic)	sp	sp/mic		Dend. Segment	length (mic)	sp	sp/mic		Dend. Segment	length (mic)	sp	sp/mic		Dend. Segment	length (mic)	sp	sp/mic		Dend. Segment	length (mic)	sp	sp/mic		Dend. Segment	length (mic)	sp	sp/mic
D1	40.8	30	0.735294		D1a	32.2	18	0.559006		D1a	36.4	42	1.15385		D1a	33.5	28	0.835821		D1	36.7	28	0.762943		D1	43.1	52	1.2065		D1a	24.2	18	0.743802		d1	79.4	62	0.780856		D1a	39.8	38	0.954774
D2	38.9	57	1.4653		D1b	40.4	25	0.618812		D1b	26.7	27	1.01124		d1b	23.6	14	0.59322		D2a	39.4	27	0.685279		d2	46.9	46	0.98081		D1b	34.1	18	0.527859		D3	36.1	36	0.99723		D1b	27.5	21	0.763636
D3a	33.1	30	0.906344		D2	30.5	22	0.721311		D2a	35.2	22	0.625		D1c	15.1	17	1.12583		D2b	32	24	0.75		D3a	20.8	17	0.817308		D1c	29	21	0.724138							D1c	37.2	23	0.61828
D3b	19.3	15	0.777202		D3	33.8	31	0.91716		D2b	38.6	37	0.958549		D1d	18.1	12	0.662983		D3	34.1	35	1.02639		D3b	40.94	30	0.73278		D1d	38.3	29	0.75718							D2a	16	14	0.875
D4a	34.7	23	0.662824		D4a	28.8	23	0.798611		D3	34.5	26	0.753623		D2a	30.1	30	0.996678		D4a	33.8	22	0.650888		D4	37.1	44	1.18598		D2	43.7	28	0.640732							D2b	34.2	36	1.05263
D4b	24.1	17	0.705394		D4b	31.3	24	0.766773		d4a	30.3	19	0.627063		D2b	31.9	18	0.564263		D4b	38.4	21	0.546875																	D2c	34.2	31	0.906433
					D5a	40	35	0.875		D4b	33.7	22	0.652819		D3	52.6	52	0.988593																						D3	27.7	26	0.938628
					D5b	35.4	39	1.10169
Ctrl			1.10029					0.704072					0.937158					0.823912					0.737063					0.984676					0.678742					0.889043					0.872769
DN			0.762941					0.88552					0.677835
				sp/10microns			sp/10microns
			0.984676	9.84676		1.10029	11.0029
			0.678742	6.78742		0.88552	8.8552
			0.889043	8.89043		0.677835	6.77835
			0.872769	8.72769		0.823912	8.23912
			0.762941	7.62941		0.737063	7.37063
			0.704072	7.04072
			0.937158	9.37158

## Sheet: Fig. 3e
Category	% of spines per cell (Ctrl)								% of spines per cell (MyoV DN)
No ER	34	39	54	58	52	54	51		92	96	91	98	97
ER	57	52	42	32	30	40	35		4	3	6	2	3
SA	9	9	4	11	18	6	14		5	2	3	0	0

## Sheet: Fig. 3g
Time (min)	Norm. avg EPSC Ctrl												Norm. avg EPSC MyoV DN
-5	1.03883	1.12229	0.420202	1.09161	0.76249	0.790684	0.729445	0.779556	1.58414	1.32627	0.872786		0.920909	0.814337	0.734108	0.945516	0.701498	0.91686	1.07642	0.974291	0.824563	0.892318	0.851683	1.01051	0.69958	0.91989
-4	0.949929	0.87996	0.632546	1.05647	1.13717	0.863059	0.983526	0.896735	0.845534	0.962585	1.19918		0.981936	1.04909	1.13372	1.0891	1.03985	0.795837	0.734748	0.998594	0.806886	0.722907	0.929636	0.676053	1.3824	1.08861
-3	1.07297	0.927331	1.28294	0.915938	1.17658	1.10265	1.67068	1.31422	0.831019	0.659983	0.827595		1.14071	1.13936	0.950863	0.979539	1.22815	1.05679	0.975302	0.922561	0.604548	1.2473	1.24505	0.936419	1.04042	1.15918
-2	0.847303	1.06749	1.24549	0.958298	0.795343	1.00464	0.880135	0.994072	0.873416	0.914114	1.00805		0.942477	0.985894	1.01396	0.982435	0.906332	1.02748	1.13945	1.20833	1.33472	0.970755	1.07049	1.18635	0.807955	0.81467
-1	1.09097	1.00293	1.41883	0.977686	1.12842	1.23897	0.736217	1.01541	0.865891	1.13705	1.09239		1.01397	1.01131	1.16735	1.00341	1.12416	1.20303	1.07408	0.896222	1.42928	1.16672	0.903143	1.19067	1.06964	1.01765
0	3.33123	3.57529	2.03432	1.58359	1.7129	2.92619	0.584462	1.76439	0.963462	5.01394	0.441922		1.4639	2.06049	1.12226	1.17333	1.54374	1.23717	1.80598	1.07127	0.670803	0.888795	0.892603	1.91095	1.03046	3.70655
1	4.44295	3.89901	1.52238	2.04379	1.98759	2.46058	0.908965	1.69656	0.53368	4.67391	0.410633		1.39291	1.21714	1.40345	1.21352	1.36848	1.15721	1.40861	1.0845	1.25998	0.967701	0.905905	1.40077	1.23278	2.79732
2	4.55782	3.74602	1.48658	1.78893	2.07412	2.17371	1.48297	1.84022	0.936778	3.3494	0.850681		1.1786	1.25297	0.952482	0.907986	1.05798	1.14924	1.56862	0.97011	1.17487	0.968376	0.777753	1.16983	1.28788	1.41293
3	4.64468	3.85019	1.27185	1.91195	2.05167	2.3942	0.778309	2.41289	0.985681	3.19388	0.569928		1.05271	1.42752	0.929376	0.81263	1.01182	0.999053	1.27514	1.04555	1.61402	1.09952	0.77109	0.980425	0.824382	1.54528
4	5.0006	3.8883	1.58514	1.56398	2.14018	2.19308	0.722134	1.94878	0.898575	3.88079	1.09209		1.39393	1.17743	1.37667	0.79843	0.978781	1.18449	1.32149	1.08761	0.668051	1.11567	1.05078	0.997497	0.9364	1.89326
5	5.01625	3.23225	1.70053	1.47809	1.68788	2.21664	0.835734	2.22844	0.825914	2.27718	0.890198		1.16191	1.35421	1.32043	0.798332	1.29468	1.14039	1.12845	1.02765	0.458129	1.16414	0.90383	1.04878	1.15653	2.48485
6	5.56456	3.34659	1.52388	1.38556	1.88494	2.20095	0.741857	2.32983	0.872771	2.04758	0.867451		1.54526	1.42133	1.09021	1.03124	0.905416	1.26888	1.13441	1.00582	0.504395	1.16972	0.956837	1.54361	1.53943	1.98412
7	5.39862	3.04738	1.6848	1.70574	1.89018	2.15336	0.969801	2.49571	1.09265	1.54492	0.946197		1.21934	1.05611	1.32254	0.965075	0.984787	1.33682	0.921768	1.13178	0.748543	0.988074	1.16593	1.81466	1.77856	1.48549
8	4.94923	3.58687	1.28674	1.63912	2.58121	2.2437	1.17905	2.17273	0.863639	1.28179	0.952169		1.71266	1.02418	1.36376	1.01779	0.910135	0.900146	1.43684	1.25043	0.429246	1.02042	1.16059	0.974963	0.936934	1.85533
9	5.46803	3.74028	1.55723	1.6979	1.6842	2.63351	1.01211	2.07026	0.882102	3.76933	0.710508		1.95039	1.56988	0.696452	1.01621	1.0826	1.09714	1.26628	1.2115	0.5774	0.977785	1.26947	2.64188	1.07638	1.16987
10	5.54763	3.74268	1.4172	1.77933	2.17693	2.66341	0.845353	2.00227	0.617459	2.47881	0.588497		1.35646	1.78154	1.24988	1.22697	1.08748	1.05627	0.987354	0.987263	0.427136	0.802848	1.15061	1.72204	1.1039	1.9639
11	5.37981	3.63152	1.31888	1.76299	2.54586	2.42187	0.864021	1.80522	0.865362	2.62433	0.520358		1.47087	1.73072	1.30751	1.11761	1.5801	0.865909	0.817889	1.26862	0.659368		1.2518	3.52642	0.914507	1.52167
12	5.8619	3.99488	1.24454	1.18511	2.11132	2.45325	1.16171	2.00697	0.647879	3.04833	0.304652		1.07563	1.8099	1.06245	0.95433	1.72943	0.934163	0.821908	1.41741	0.696484		1.46737	0.822491	1.34433	1.28813
13	6.14072	3.68666	1.16708	1.56217	1.32855	1.9986	1.11414	1.93958	0.666043	2.38713	0.88808		1.56875	1.34347	0.864232	1.02617	1.43545	1.06298	1.10338	0.929173	0.343411		1.60425	1.22863	0.884909	2.06579
14	5.98729	3.86152	1.28915	1.16587		2.23	1.15426	2.269	0.95195	1.90749	0.597028		1.60711	1.70186	1.14909	0.864297	1.76284	1.14866	0.984605	1.11118	0.435824		1.57047	0.354339	1.12045	1.0531
15	4.82781	3.32846	1.34486	1.74751		2.04864	1.05801	2.1718	0.523939	2.22267	0.885443		1.22684	1.69659	1.07614	0.892687	1.71316	0.860892	0.950171	0.919044	0.501748		1.6101	1.29158	0.944006	1.82596
16	5.74968	3.49618	1.18024	1.10254		2.27794	1.16036	1.85242	0.882568	2.21928	0.894351		0.960837	1.60841	1.05157	1.02087	2.09802	0.900879	0.803242	1.06277	0.423024		1.63408	0.861431	0.790549	1.29639
17	5.00899	3.62609	0.85993	1.25777		2.22198	0.82619	2.08347	0.599449	2.44593	0.969522		1.46311	0.927685	0.923356	0.927975	1.86691	1.13684	0.613583	1.37652	0.391482		1.46643	1.05437	1.24037	2.28154
18	5.2149	3.86449	1.1102	1.31416		2.7137	1.06681	1.68971	0.66095	3.40305	0.840062		1.01567	1.11396	0.786874	1.14506	2.14724	0.944535	0.68868	1.0797	0.234087		1.68648	2.2079	1.06781	1.95747
19	5.07352	3.59571	0.970756	1.16674		2.17723	0.670712	2.20535	0.751537	1.7031	0.691354		1.3123	1.21567	1.24683	1.17215	2.04047	0.647177	0.772379	0.449878	0.550224		1.41536	3.23507	0.707629	2.44787
20	5.17886	3.82771	0.800886	1.26222		1.93932	0.831565	2.16355	0.740834	2.08776	0.773745		0.803627	1.12099	1.1534	0.983541	1.98145	0.905904	0.804253	0.512349	0.420752		1.27744		1.02596	2.56861
21	5.54157	3.875	1.09782	1.11281		2.11776	1.2264	1.71496	0.718491	3.27706	0.973284		0.992256	1.70319	1.2238	0.964652	2.27728	0.664512	0.794676	0.39321	0.332094		1.33516		1.25059	1.52818
22	4.95413	4.36725	1.0877	1.06588		1.96537	1.0715	1.54832	0.577557	4.06069	0.976657		0.882377	1.42812	0.980056	1.18037	2.05737	0.509805	0.686942	0.379134	0.336779		1.60331		0.562966	1.74586
23	5.28767	4.27396	1.06873	1.17546		1.7252	1.10961	1.93697	0.261675	4.15632	1.2297		0.818967	1.1559	1.24353	1.10128	2.4069	0.792426	0.69252	0.452123	0.72348		1.41919		0.868881	1.65554
24	5.32915	3.86167	1.08508	0.963028		1.49204	0.638016	1.67437	1.46967	2.99827	0.897597		0.747637	1.32671	1.08414	1.08531	1.97559	0.742729	0.847522	0.43863	0.357775		1.67098		0.685315	2.94815
25	4.83541	4.3107	0.872886	0.674009		1.55423	0.587301	1.68973	0.51082	2.14612	0.930344		1.19562	1.8537	1.30512	0.943564	2.12255	0.741311	0.88219	0.474202	0.335551		2.07193		1.48761	2.124
26	4.91268	4.4264	1.2202	0.786838		1.51716	1.02588	1.96366	0.686917	3.86218	1.44443		0.661936	1.73383	1.07829	1.1974	2.43314	0.608632	0.907564	0.406591	0.384984		1.53001		0.988156	1.68221
27	4.45047	5.12652	1.28736	0.850496		1.75979	1.1516	1.68588	0.399728	2.40908	0.981833		0.795953	1.3051	0.892237	0.912463	1.36482	0.561117	0.807386	0.454154	0.437061		1.73801		1.16168	1.41582
28	4.95887	5.53153	1.73721	0.876933		1.73888	0.815808	1.53572	0.682445	2.45689	1.18098		0.687904	1.60699	1.16162	0.975217	1.16102	0.595739	0.755192	0.410257	0.557202		1.41228		1.3813	1.98528
29	3.98478	5.92448	1.65258	0.936939		1.55757	0.820288	1.73186	0.786048	2.66377	0.957436		0.800203	1.33542	1.06574	0.860197	0.971955	0.792245	0.611521	0.512992	0.389042		1.73579		0.949399	1.71171
30	4.03524	6.05213	1.72103	1.12146		1.56276	0.607479	1.784	0.861077	3.40868	0.981973		1.05147	1.32751	0.978156	1.036	1.16732	0.61843	0.552171	0.860758	0.379528		0.898547		0.915084	1.86351
31	4.38295	5.51944	1.77612	0.918307		1.44202	0.927414	2.01002	0.856091		0.710685		0.993776	0.981098	1.10943	0.958275	1.16895	0.563897		0.887205	0.69483		1.06873		0.950166	2.34408
32	4.22699	3.72141	2.09519	0.871752		1.43888	0.769161	2.43795	0.608084		0.777733		0.708488	1.32522	1.30861	1.05962	1.44532	0.491619			0.469216		0.986382		0.995688	1.49609
33	4.55587	5.40288	1.63582	1.09035		1.47944	1.04806	1.95436	0.83914		0.865127		0.70694	1.58562	1.11719	1.14123	1.04343	0.545656			0.212052		0.971739		0.874127	2.00147
34	4.67206	5.95508	1.90809	0.956709		1.45815	1.25854	1.83613	0.723298		1.66698		1.01953	1.17023	1.10451	1.13931	1.25752	0.600835					1.21298		0.898725	1.79212
35	4.14597	6.64356	1.89962	0.941568		1.3144	1.36099	1.60614	0.890307		1.04289		0.477294	1.05546	1.08155	1.10341	1.0064	0.402069							0.964715	1.83584
36	3.87656	5.82865	1.67315	0.829002		1.28014	1.23917	1.86026	0.610034		0.7915		0.657029	1.63932	1.40418	1.01312	1.12518	0.374913							1.01472	2.63417
37	3.93558	5.68363	1.82755	0.925789		1.19078	1.4816	1.93335	0.576634		1.11238		1.14179	1.09856	1.3789	0.948862	1.09748	0.30054							1.0507	2.58371
38	3.76379	6.43989	1.84886	1.02222		1.26818	0.924196	2.0448	0.79325		0.700106		0.783767	1.29865	1.25584	1.05294	0.856469	0.336076							1.95853	2.08454
39	4.38971	6.86662	1.84779	0.746746		1.15132	0.810428	1.71451	0.880646		0.648152		0.789114	1.98282	1.24523	1.22035	1.07637	0.36858							1.54761	1.60715
40	4.434	6.1121	1.40876					1.63678					0.618226	1.36032	1.39496	0.899559									1.49649
41	3.54792	6.52158	1.44422					1.99424					0.853304	1.51892	1.11742	0.938467									1.88604
42	4.04209	6.20156	1.56002					2.09028					0.460332	1.03616	1.08675	0.839031
43	3.35127	6.7648	1.91923										0.822081	1.63192	1.5437	1.21394
44	3.52931	7.86961	2.11083										0.648473	1.40974	1.06688	1.01215
45	3.73602	7.44184	2.12615										0.656888	1.21802	1.21362	0.859789
46	4.14553	6.80698	1.64124										0.389566	1.85797	1.51339	0.955879
47	3.39842	7.78033	1.51042										0.685709		1.29506	1.08739
48	3.77973	7.34495	1.20188										0.462284		1.39327	0.921288
49	3.77578	7.87189	1.71344										0.419362		1.43767	0.814535
50	3.71596	7.94653	1.79036										0.373401		1.32674	0.63811
51	3.19288	7.08042	1.83928										0.520075		1.22041	0.54691
52	3.59492	9.27474	2.05302										0.58934		1.22991	0.491535
53	3.66606	10.2293	2.32048												1.22655	0.227561
54	3.96081	7.77744	1.9256												1.31861
55	3.7658	8.65352	1.85075												1.16336
56	4.0755	7.49287	2.3311												1.17426
57	4.13856	7.05973	1.80477												1.2226
58	4.13043	7.77339	1.53727												1.1334
59	3.47092	6.60777	1.41174												1.12044
60	3.86726		1.407

## Sheet: Fig. 3h
Time (min)	Norm. avg. EPSC Ctrl													Norm. avg. EPSC MyoV DN
-5	1.03182	1.00502	1.00978	0.96424	1.04246	1.06949	1.05678	0.99219	1.00591	0.977472	0.93176	0.98196		0.989633	1.0603	0.994595	1.00735	0.983178
-4	1.00548	1.03357	1.01106	1.0409	1.01728	1.01148	0.978233	0.983401	1.03186	0.989895	0.982186	1.01222		0.978411	1.03002	1.09909	1.00956	0.996861
-3	0.984228	0.996285	1.00106	0.998112	0.993499	1.00497	0.985999	1.012	1.01821	1.01221	1.02669	1.00239		0.997401	0.875342	1.04443	0.993095	1.02155
-2	0.971097	0.967216	0.955355	0.946061	0.95227	0.924276	1.02059	1.02329	0.980955	1.01035	1.03586	1.01186		1.01129	0.997559	0.951974	1.01916	0.998767
-1	1.00738	0.99791	1.02275	1.05068	0.994482	0.989782	0.958395	0.989113	0.963066	1.01008	1.0235	0.991566		1.02327	1.03678	0.909916	0.970837	0.999648
0
15
16	0.412794	0.74156	0.683335	0.701621	0.599295	0.263701	0.589645	0.695609	0.46414	0.896972	0.958378	0.869396		0.882423	0.0834213	0.415029	0.937624	0.39766
17	0.465932	0.702096	0.726376	0.857224	0.649335	0.256768	0.728692	0.711377	0.623977	0.919397	1.04477	0.917182		0.929096	0.155853	0.783099	0.901826	0.275887
18	0.512454	0.664208	0.738938	0.823847	0.648348	0.28445	0.683801	0.687368	0.650305	0.926951	1.05992	0.839261		0.914818	0.138386	0.493558	0.888365	0.217831
19	0.505657	0.635579	0.71759	0.912169	0.652988	0.250771	0.737184	0.724847	0.754617	0.462703	1.08674	0.836346		0.88722	0.182442	0.610339	0.882623	0.254424
20	0.518968	0.63292	0.679116	0.848735	0.711265	0.270004	0.793312	0.734417	0.766749	0.933589	1.07332	0.887717		0.895138	0.179039	0.70767	0.870003	0.236955
21	0.52246	0.56222	0.662258	0.865346	0.704461	0.271669	0.874794	0.597599	0.729482	0.490281	1.05679	0.864492		0.875507	0.242716	0.610459	0.841494	0.354842
22	0.509751	0.551418	0.657135	0.968288	0.75766	0.279091	0.794103	0.845614	0.71792	0.514249	1.07996	0.898885		0.839286	0.180801	0.524214	0.855236	0.424607
23	0.510325	0.519649	0.719777	0.896867	0.85077	0.21643	0.79581	0.803056	0.808173	0.557862	1.08502	0.830803		0.821192	0.178537	0.528906	0.797297	0.400111
24	0.460346	0.508055	0.701139	0.885173	0.837151	0.296734	0.735564	0.721669	0.733266	0.643259	1.07358	0.890571		0.81073	0.187446	0.579972	0.866825	0.407533
25	0.444862	0.587046	0.701349	0.910558	0.830149	0.278037	0.708992	0.663384	0.697618	0.670962	1.08441	0.93774		0.811117	0.208611	0.590083	0.846887	0.381318
26	0.432716	0.720215	0.680895	0.89274	0.806119	0.278475	0.762077	0.659734	0.793368	0.67395	1.06421	0.801597		0.812127	0.25679	0.631862	0.826267	0.36637
27	0.468278	0.652969	0.698284	0.916235	0.849427	0.272546	0.806495	0.725083	0.83646	0.782359	1.05458	0.80866		0.79192	0.188568	0.65681	0.866936	0.361651
28	0.507043	0.640445	0.685794	0.875323	0.812112	0.275529	0.810904	0.788404	0.810324	0.811437	1.07203	0.823964		0.737264	0.0660537	0.6024	0.817064	0.368258
29	0.436968	0.600188	0.676327	0.917471	0.866479	0.266691	0.730791	0.759949	0.828465	1.00093	1.05679	0.801829		0.790593	0.123495	0.574129	0.837405	0.363894
30	0.402436	0.561048	0.641024	0.861775	0.855722	0.246483	0.675267	0.761851	0.868687	0.967254	1.05011	0.815465		0.732133	0.135782	0.55342	0.866062	0.365574
31	0.460379	0.553174	0.622035	0.905113	0.786786	0.246789	0.776944	0.911084	0.913192	0.950566	1.06001	0.809663		0.74955	0.245584	0.466003	0.835922	0.36341
32	0.440809	0.494817	0.63908	0.927918	0.864653	0.245217	0.684973	0.940303	0.908516	1.0635	1.03638	0.853219		0.777386	0.282065	0.541891	0.836882	0.349331
33	0.402736	0.518268	0.720984	0.872423	0.802813	0.270462	0.721831	0.903887	0.861727	1.11512	1.03641	0.822913		0.78503	0.253528	0.457564	0.872244	0.35512
34	0.395686	0.683154	0.71837	0.902853	0.844194	0.25684	0.803486	0.967765	0.799091	1.15563	1.05081	0.804869		0.771547	0.20894	0.472557	0.802764	0.331824
35	0.387904	0.649536	0.721096	0.874622	0.815219	0.246665	0.767351	0.949848	0.720816	1.13561	1.03893	0.803127		0.772288	0.203307	0.54185	0.837774	0.342297
36	0.401394	0.594115	0.695918	0.838829	0.773253	0.24881	0.718161	0.953006	0.693273	1.13498	1.05004	0.78966		0.747684	0.238785	0.492298	0.828505	0.343882
37	0.387718	0.570144	0.690946	0.851985	0.820433	0.247372	0.807538	0.923146	0.874419	1.14763	1.03157	0.785578		0.742626	0.22545	0.499903	0.783881	0.353263
38	0.401964	0.468762	0.676131	0.903177	0.832402	0.266647	0.74893	0.92171	0.898507	1.14383	0.974068	0.706301		0.726569	0.233053	0.481806	0.824425	0.338786
39	0.400164	0.518972	0.698186	0.87689	0.822786	0.248165	0.786027	0.905899	0.729973	1.13418	1.00896	0.682611		0.735621	0.200139	0.526265	0.804813	0.331578
40	0.411003	0.544384	0.702201	0.845083	0.83709	0.270933	0.722515	0.902592	0.881852	1.15246	1.00807	0.764506		0.716948	0.195968	0.460201	0.824434	0.340861
41	0.415947	0.55361	0.703712	0.817369	0.800886	0.302656	0.849015	0.848355	0.94227	1.15997	0.976103	0.7334		0.735626	0.166448	0.45541	0.840066	0.335322
42	0.404258	0.641409	0.66928	0.816501	0.822397	0.324458	0.898606	0.905627	0.895683	1.17809	1.0109	0.794131		0.715597	0.167731	0.441627	0.836439	0.30475
43	0.392756	0.56466	0.658332	0.830087	0.869435	0.331677	0.961703	0.894262	0.895072	1.16551	1.00461	0.75755		0.718087	0.197068	0.377808	0.830845	0.315849
44	0.370878	0.557733	0.6294	0.780167	0.865985	0.374664	0.797092	0.883664	0.918484	1.15832	1.00255	0.766134		0.713553	0.177299	0.384814	0.801283	0.309776
45	0.394841	0.566664	0.596694	0.856856	0.822141	0.400425	0.945118	0.90468	0.943497	1.06181	0.994395	0.765957		0.718105	0.193571	0.379814	0.783211	0.302998

## Sheet: Fig. 4b
GluA2			Volume			Conc. GluA2
Ctrl	DN		Ctrl	DN		Ctrl	DN
0.12823	0.620938		0.489581	0.282791		0.261918	2.19575
0.38651	0.489226		0.696019	0.359094		0.555315	1.36239
0.075873	0.840227		0.117193	0.484707		0.64742	1.73348
0.145164	0.356198		0.262161	0.154457		0.553723	2.30612
0.249945	0.314349		0.522667	0.098291		0.47821	3.19814
0.57358	0.31137		0.692884	0.135626		0.827814	2.29579
0.468568	0.965357		0.746431	0.438337		0.627744	2.20232
0.587504	0.851521		0.767676	0.48438		0.765303	1.75796
0.225403	0.252477		0.36612	0.114945		0.615655	2.1965
0.378473	0.817571		0.382837	0.496354		0.988601	1.64715
0.138847	0.431858		0.346703	0.257647		0.400478	1.67616
0.356875	0.684057		0.471036	0.238054		0.757638	2.87354
0.214654	0.850343		0.251626	0.460107		0.85307	1.84814
0.193056	0.760826		0.334601	0.232829		0.576975	3.26775
0.20708	0.644357		0.285495	0.291717		0.725337	2.20885
0.167655	0.701725		0.263902	0.421465		0.635293	1.66497
0.166134	0.644357		0.299252	0.291717		0.555164	2.20885
0.114769	0.431858		0.201126	0.257647		0.570631	1.67616
0.288047	0.684057		0.434555	0.238054		0.662855	2.87354
0.25785	0.296196		0.402601	0.333624		0.64046	0.887816
0.112123	0.556976		0.227247	0.299198		0.493397	1.86157
0.080471	0.769038		0.148625	0.372979		0.541435	2.06188
0.078651	0.557525		0.172568	0.298359		0.45577	1.86864
0.162099	0.616187		0.285495	0.232722		0.567781	2.64773
0.224973	0.362246		0.240133	0.158223		0.936872	2.28947
0.122475	0.298016		0.173874	0.165289		0.70439	1.803
0.206088	0.842993		0.293331	0.327105		0.702578	2.57713
0.103094	0.735315		0.125639	0.218469		0.820556	3.36576
0.098265	0.37001		0.164471	0.179902		0.597459	2.05673
0.146223	0.478394		0.301167	0.19164		0.485521	2.49632
0.367657	0.643322		0.46529	0.272727		0.790169	2.35885
0.051266	0.319661		0.103611	0.115463		0.494792	2.76852
0.109345	0.734217		0.154458	0.466882		0.707925	1.57259
0.132993	1.07897		0.144445	0.587136		0.920715	1.83769
0.075112	0.7739		0.272435	0.447		0.275708	1.73132
0.079644	0.265156		0.119457	0.112469		0.666715	2.3576
0.412738	1.05294		0.731455	0.382561		0.564269	2.75234
0.158361	0.748726		0.220455	0.384837		0.718337	1.94557
0.108716	0.22508		0.128251	0.166487		0.847685	1.35194
0.173112	0.364364		0.282622	0.143011		0.612524	2.5478
0.282457	0.301937		0.576388	0.161696		0.490047	1.86731
0.175659	0.335189		0.216711	0.12768		0.810567	2.62523
0.10478	0.253392		0.234386	0.149599		0.447041	1.69381
0.254575	0.091444		0.271912	0.078333		0.93624	1.16738
0.174469	0.267665		0.265121	0.178105		0.658071	1.50285
0.210024	0.507646		0.195902	0.230806		1.07208	2.19945
0.246538	0.446318		0.336604	0.22865		0.732429	1.95197
0.131868	1.19755		0.197905	0.640795		0.666323	1.86885
0.107162	0.499098		0.20548	0.413942		0.52152	1.20572
0.173212	0.305153		0.193551	0.147203		0.894913	2.073
0.141361	0.201945		0.219933	0.086837		0.642745	2.32557
0.222724	0.325151		0.282622	0.15978		0.788066	2.035
0.197058	0.404125		0.163861	0.178105		1.20259	2.26903
0.102763	0.248843		0.274524	0.192478		0.37433	1.29284
0.144238	0.37801		0.252409	0.153312		0.571447	2.46563
0.113247	0.354325		0.21558	0.256558		0.525316	1.38107
0.127139	0.530233		0.170304	0.253803		0.746539	2.08915
0.152375	0.336993		0.312834	0.249491		0.487078	1.35072
0.190014	0.205474		0.304301	0.189244		0.624425	1.08576
0.093733	0.495491		0.218192	0.153551		0.429592	3.22687
0.178173	0.213677		0.196163	0.128007		0.908288	1.66926
0.253914	0.223308		0.405997	0.128116		0.625409	1.74301
0.148273	0.083074		0.186064	0.082834		0.796897	1.00289
0.10349	0.172175		0.208179	0.09742		0.497123	1.76734
0.142386	0.140442		0.236389	0.053663		0.602339	2.61712
0.189914	0.272916		0.186151	0.159029		1.02022	1.71614
0.091484	0.250052		0.119631	0.105693		0.764721	2.36584
0.167887	0.232107		0.231948	0.136062		0.723811	1.70589
0.17513	0.249775		0.197208	0.134429		0.888046	1.85804
0.153632	0.40934		0.152804	0.16458		1.00542	2.48717
0.226726	0.269452		0.19895	0.105693		1.13962	2.54939
0.251169	0.207303		0.204261	0.046588		1.22965	4.44974
0.224567	0.2716		0.148968	0.076195		1.50749	3.56455
0.205184	0.058061		0.07933	0.058996		2.58646	0.984151
0.105131	0.468648		0.115782	0.10406		0.908008	4.50363
0.199223	0.793598		0.112516	0.340263		1.77062	2.3323
0.238387	0.674981		0.229772	0.365516		1.03749	1.84665
0.142132	0.461858		0.122314	0.099488		1.16203	4.64233
0.012584	0.106146		0.075327	0.044411		0.167058	2.3901
0.133213	0.131088		0.06142	0.079242		2.16888	1.65427
0.159131	0.231206		0.111252	0.083052		1.43037	2.78387
0.162796	0.153953		0.174147	0.067269		0.93482	2.28862
0.375662	0.185478		0.454277	0.067813		0.826945	2.73513
0.775609	0.199473		0.578803	0.074126		1.34002	2.69099
0.230881	0.63043		0.176043	0.261348		1.3115	2.41223
0.481676	0.92822		0.32775	0.422662		1.46965	2.19613
0.165931	0.134483		0.124526	0.08044		1.3325	1.67185
0.1639	0.332433		0.182048	0.119952		0.90031	2.77138
0.69779	0.32973		0.494056	0.089365		1.41237	3.68969
0.747484	0.287813		0.43234	0.137803		1.72893	2.08857
0.393506	0.514238		0.16398	0.106455		2.39972	4.83058
0.141923	0.26966		0.086631	0.053119		1.63826	5.07657
0.751426	0.766646		0.510829	0.317296		1.471	2.41618
0.29723	0.113421		0.162026	0.050397		1.83446	2.25053
0.667808	0.136493		0.270803	0.112115		2.46603	1.21744
0.117751	0.235086		0.124573	0.05301		0.945239	4.43478
0.189854	0.110441		0.079792	0.063786		2.37937	1.73144
0.50389	0.280746		0.267546	0.101012		1.88338	2.77932
0.587405	0.33174		0.289529	0.144987		2.02883	2.28806
0.191306	0.233908		0.162189	0.131055		1.17953	1.78481
0.200643	0.437539		0.121479	0.139872		1.65168	3.12815
0.401286	1.06047		0.161537	0.454905		2.48417	2.33118
0.097313	1.39001		0.114314	0.581627		0.851281	2.38986
0.287374	0.852012		0.099332	0.466643		2.89306	1.82583
0.099699	0.202259		0.078	0.115104		1.27819	1.75719
0.063803	0.902988		0.072464	0.362439		0.880486	2.49142
0.619359	0.401694		0.297997	0.16505		2.07841	2.43378
0.194419	0.111599		0.147533	0.160139		1.3178	0.696889
0.247847	0.279115		0.148347	0.191759		1.67073	1.45555
0.130096	0.211356		0.066113	0.098814		1.96779	2.13892
0.209669	0.177555		0.126852	0.104923		1.65286	1.69224
0.254383	0.813505		0.151115	0.42005		1.68337	1.93668
0.041394	0.637754		0.078326	0.298		0.528488	2.14012
0.226995	0.291663		0.099658	0.146245		2.27773	1.99435
0.076045	0.158419		0.085817	0.12217		0.886136	1.29671
0.179375	0.306094		0.106009	0.21284		1.69208	1.43814
0.223467	0.116305		0.16056	0.100252		1.3918	1.16013
0.241726	0.16681		0.099332	0.094981		2.43351	1.75624
0.218072	0.237315		0.097378	0.143011		2.23944	1.65941
0.030294	0.506392		0.053411	0.247095		0.567174	2.04938
0.236747	0.924555		0.149487	0.487603		1.58373	1.89612
0.524017	0.619246		0.239212	0.395736		2.1906	1.56479
0.164332	0.471414		0.087282	0.240628		1.88277	1.9591
0.211329	0.203357		0.094936	0.1278		2.22602	1.59121
0.305011	0.378661		0.120502	0.304478		2.53118	1.24364
0.151157	0.34766		0.104706	0.167478		1.44363	2.07585
0.639382	0.37534		0.338219	0.130558		1.89044	2.87489
0.294221	0.350176		0.235141	0.210683		1.25126	1.6621
0.163295	0.311726		0.066113	0.101021		2.46994	3.08575
0.262475	0.309311		0.141671	0.104792		1.85271	2.95167
0.418093	0.198188		0.167725	0.095994		2.49273	2.0646
0.284988	0.084852		0.119362	0.071799		2.3876	1.18179
0.363419	0.336588		0.149324	0.162765		2.43376	2.06794
0.102915	0.505385		0.079466	0.260644		1.29509	1.93898
0.457413	0.287368		0.151604	0.161037		3.01715	1.78449
0.180205	0.200906		0.088422	0.157738		2.03801	1.27367
0.689179	0.195571		0.338219	0.096936		2.03768	2.01752
0.49694	0.286965		0.167725	0.11139		2.96282	2.57621
0.175848	0.168697		0.127829	0.110605		1.37565	1.52522
0.329702	0.068948		0.169679	0.074627		1.94309	0.923905
0.067019	0.254857		0.103241	0.211783		0.649158	1.20338
0.305841	0.259487		0.141996	0.107148		2.15386	2.42175
0.681191	0.289381		0.451718	0.192459		1.508	1.5036
0.233634	0.080926		0.131575	0.093637		1.77568	0.864252
0.519452	0.312833		0.389676	0.143284		1.33304	2.18332
1.158	0.312129		0.416545	0.188374		2.78002	1.65696
0.357817	0.659789		0.197199	0.236449		1.8145	2.7904
0.179894	0.426371		0.111708	0.283425		1.61039	1.50435
0.266936	0.605637		0.124898	0.267557		2.13723	2.26358
0.279593	0.938299		0.1376	0.401885		2.03193	2.33474
0.144206	0.418621		0.115616	0.264101		1.24728	1.58508
0.145555	0.28314		0.093959	0.107934		1.54913	2.62327
0.196182	0.21238		0.157792	0.095837		1.2433	2.21607
0.222222	0.211676		0.149487	0.096936		1.48656	2.18366
0.592593	0.120584		0.346523	0.100864		1.71011	1.19551
0.322336	0.134776		0.174727	0.100707		1.8448	1.3383
0.156448	0.184801		0.106172	0.044619		1.47354	4.14176
0.250233	0.241067		0.125061	0.073056		2.00089	3.29977
0.308746	0.211273		0.101612	0.063001		3.03847	3.3535
0.29391	0.189129		0.105357	0.072427		2.78965	2.6113
0.128644	0.146653		0.117245	0.053888		1.09723	2.72142
0.11163	0.250025		0.088585	0.121917		1.26015	2.05079
0.253968	0.799698		0.125712	0.454831		2.02023	1.75823
0.16454	0.284952		0.142322	0.155381		1.15611	1.83389
0.20832	0.31384		0.125712	0.088295		1.65712	3.55443
0.083515	0.773931		0.090376	0.331658		0.924081	2.33352
0.199606	0.388827		0.136134	0.134643		1.46624	2.88785
0.134143	0.207046		0.111871	0.107306		1.19908	1.9295
0.18726	-0.00282		0.109917	0.070385		1.70365	-0.04004
0.617595	0.335179		0.378929	0.130401		1.62985	2.57038
0.010167	0.335078		0.075232	0.165122		0.135142	2.02928
0.125428	0.239255		0.089725	0.079026		1.39792	3.02755
-0.00591	0.14615		0.038593	0.082954		-0.15323	1.76183
0.10001	0.178158		0.11008	0.120974		0.908526	1.4727
0.283017	0.291797		0.106172	0.135271		2.66566	2.15713
0.13103	0.229693		0.093959	0.081383		1.39455	2.82239
0.156759	0.205234		0.11871	0.128987		1.32052	1.59113
0.250648	0.323805		0.127667	0.119874		1.96331	2.7012
0.121589	0.446905		0.09575	0.232522		1.26987	1.92199
0.07231	0.399094		0.107963	0.253731		0.669771	1.5729
0.260815	0.39225		0.108451	0.217282		2.40491	1.80526
0.184874	0.461399		0.156001	0.175334		1.18508	2.63155
0.291835	0.178359		0.134669	0.108091		2.16706	1.65008
0.133831	0.175642		0.096076	0.074627		1.39298	2.3536
0.407511	0.291495		0.317864	0.126316		1.28203	2.30767
0.11578	0.458395		0.095099	0.179063		1.21747	2.55996
0.202407	0.073171		0.076372	0.137382		2.65028	0.532609
0.121589	0.30625		0.069695	0.162295		1.74458	1.887
0.61303	0.635009		0.158118	0.261468		3.87705	2.42863
0.103019	0.415026		0.118385	0.187807		0.870206	2.20986
0.306671	0.307976		0.130923	0.152473		2.34237	2.01987
0.248574	0.15536		0.130923	0.081327		1.89862	1.91031
0.36176	0.616893		0.106334	0.32986		3.40209	1.87017
0.132275	0.628578		0.108289	0.316804		1.22151	1.98412
0.178442	-0.00486		0.140042	0.05294		1.2742	-0.09185
0.511568	0.176535		0.196873	0.068152		2.59846	2.59032
0.310198	0.102972		0.161212	0.094263		1.92417	1.0924
0.342359	0.290801		0.110731	0.104444		3.0918	2.78428
0.346509	0.175672		0.133529	0.057492		2.59501	3.0556
0.459176	0.800173		0.259567	0.311055		1.76901	2.57245
0.806308	0.48757		0.34978	0.235118		2.30518	2.07372
0.553481	0.702298		0.225533	0.460534		2.4541	1.52496
0.297023	0.316759		0.234001	0.098335		1.26932	3.22122
0.383857	0.250725		0.110731	0.141694		3.46657	1.76949
0.190891	0.164928		0.16284	0.131393		1.17226	1.25523
0.239651	0.24649		0.135157	0.095461		1.77313	2.58212
0.145347	0.486393		0.126852	0.210564		1.1458	2.30995
0.483868	0.551172		0.165445	0.109235		2.92464	5.04577
0.097313	0.147556		0.091516	0.08197		1.06334	1.80013
0.637099	0.129793		0.47533	0.118864		1.34033	1.09194
0.279386	0.5411		0.251913	0.241578		1.10905	2.23985
0.336238	0.534669		0.100798	0.165383		3.33576	3.2329
0.113705	0.356732		0.108126	0.169394		1.0516	2.10593
0.051561	0.169791		0.094936	0.075072		0.543119	2.2617
0.333541	0.116195		0.098518	0.071062		3.38558	1.63512
0.218902	0.144983		0.190523	0.10154		1.14896	1.42785
0.883909	0.423435		0.482006	0.225698		1.83381	1.87611
0.043158	0.218486		0.065787	0.104748		0.656023	2.08582
0.056541	0.172853		0.083863	0.095926		0.674212	1.80195
0.153854	0.512618		0.12327	0.229548		1.24811	2.23317
0.541654	0.758912		0.23107	0.383381		2.34411	1.97952
0.147629	0.445486		0.113499	0.270613		1.30071	1.64621
0.410935	0.288068		0.152907	0.156721		2.68749	1.83809
0.03019	0.44665		0.063345	0.225858		0.476596	1.97757
0.750078	0.460492		0.398958	0.23452		1.88009	1.96355
0.058097	0.196129		0.110731	0.150465		0.52467	1.30348
0.265173	0.565907		0.202573	0.215111		1.30902	2.63077
0.020127	0.16587		0.134506	0.111004		0.149633	1.49427
0.594979	0.521683		0.241817	0.209015		2.46045	2.49591
0.116817	0.171996		0.099984	0.075714		1.16836	2.27165
0.274913	0.326412		0.087405	0.168592		3.14527	1.93611
0.361974	0.52395		0.1885	0.222329		1.92028	2.35664
0.225422	0.15019		0.104044	0.142445		2.16661	1.05437
0.137088	0.369472		0.057498	0.219442		2.38423	1.68369
0.030873	0.226081		0.075611	0.120148		0.408319	1.88169
0.053442	0.146821		0.08888	0.087103		0.601289	1.6856
0.170305	0.168382		0.108888	0.149342		1.56404	1.12749
0.147	0.715301		0.093724	0.301893		1.56844	2.36939
0.368269	0.697293		0.156066	0.358678		2.35971	1.94406
0.215242	0.10125		0.098147	0.074912		2.19307	1.35158
0.167426	0.227796		0.092671	0.134905		1.80668	1.68856
0.071323	0.341847		0.091618	0.102502		0.77849	3.33502
0.078288	0.69374		0.103412	0.230029		0.757052	3.01588
0.342888	0.248989		0.181129	0.166025		1.89306	1.49971
0.276051	0.282065		0.117523	0.137151		2.34891	2.0566
0.172917	0.227184		0.117523	0.175008		1.47135	1.29813
0.471136	0.282004		0.199031	0.191851		2.36715	1.46991
0.291923	0.55139		0.206613	0.298043		1.4129	1.85004
0.082039	0.925701		0.057919	0.386108		1.41643	2.39752
0.057327	0.480154		0.072452	0.170196		0.79124	2.82119
0.197964	0.372535		0.110362	0.185756		1.79377	2.00551
0.038307	0.350729		0.052233	0.159448		0.733394	2.19964
0.006563	0.045265		0.029907	0.099615		0.219447	0.454402
0.022703	0.204704		0.029697	0.153673		0.764493	1.33207
0.134342	0.352873		0.066133	0.173083		2.03139	2.03875
0.026051	0.325922		0.065501	0.150626		0.397724	2.16379
0.010581	0.386623		0.025695	0.190568		0.411803	2.02879
0.109697	0.098126		0.055181	0.095926		1.98795	1.02294
0.245714	0.163543		0.111837	0.107475		2.19708	1.52168
0.018082	0.215362		0.02738	0.135387		0.660409	1.59072
0.137289	0.158214		0.056866	0.127847		2.41425	1.23752
0.152223	0.128997		0.077296	0.076035		1.96936	1.69655
0.104005	0.250643		0.060447	0.164902		1.72061	1.51995
0.156911	0.553779		0.049916	0.21479		3.14352	2.57824
0.012055	0.163543		0.029486	0.101059		0.408825	1.6183
0.002478	0.079566		0.03433	0.064325		0.072178	1.23695
	0.131263			0.095765			1.37068
	0.613745			0.317613			1.93237
	0.22504			0.126083			1.78486
	0.126669			0.104588			1.21113
	0.513475			0.297883			1.72375
	0.246539			0.17565			1.40359
	0.413083			0.227141			1.81862
	0.110437			0.070099			1.57544
	0.101985			0.08582			1.18836
	0.158275			0.053898			2.93657
	0.126547			0.088868			1.42399
	0.077239			0.064004			1.20678
	0.172792			0.041546			4.15901
	0.133101			0.097369			1.36697
	0.196619			0.091434			2.15039
	0.1546			0.092397			1.67322
	0.614235			0.271415			2.26309
	0.087284			0.12111			0.720701
	0.29597			0.119987			2.46668
	0.433235			0.177575			2.43974
	0.046858			0.053738			0.871974
	0.088693			0.066089			1.34202
	0.181183			0.064485			2.8097
	0.118829			0.099455			1.1948
	0.018804			0.047			0.40009
	0.046674			0.063843			0.73107
	0.106333			0.077639			1.36959
	0.127955			0.085178			1.50221
	0.250214			0.149984			1.66827
	0.085875			0.047802			1.79646
	0.070991			0.057908			1.22592
	0.14627			0.088547			1.65189
	0.090775			0.086301			1.05185
	0.072277			0.086622			0.834402
	0.008514			0.048284			0.176334
	0.033444			0.043953			0.760903
	0.117543			0.061116			1.92326
	0.074054			0.072345			1.02361
	0.155764			0.063683			2.44592
	0.055862			0.065448			0.853536
	0.127343			0.099615			1.27835
	0.12232			0.03898			3.13804
	0.05335			0.033526			1.59133
	0.181183			0.090151			2.00978
	0.062293			0.067854			0.918053
	0.086672			0.064966			1.3341
	0.011577			0.040263			0.287525
	0.002205			0.03914			0.056338

## Sheet: Fig. 4c
AMPA ER+ Ctrl	AMPA ER+ DN	AMPA ER- Ctrl	AMPA ER- DN
35.3514	58.9692	16.9926	19.6707
44.1528	34.0287	15.8175	23.5791
13.6055	44.8087	14.5915	24.5077
33.2415	58.9565	34.004	19.3995
34.7474	138.088	20.0909	12.0334
33.0784	45.731	9.55812	15.4347
19.6541	63.409	14.0474	17.1707
24.3258	109.844	15.2711	12.3829
33.5429	34.6927	14.5345	24.5225
70.8795	47.8076	35.2149	66.8053
30.8887		24.763	33.9497
53.1364		52.2332	35.4615
33.2329		12.1736	11.3069
29.5288		34.8822	26.9465
46.2397		18.7981	38.0712
35.452		14.6752	78.0262
24.8801			56.908
			34.3515
			83.7883
			46.7134
			32.7621
			29.6118
			43.9978
			25.4143
			61.422
			35.8449
			31.4952
			49.13
			38.0788
			48.1551
			64.8652
			41.7623
			49.9151
			35.022
			38.5589
			33.5631
			19.4229
			33.7185
			21.8949
			83.6955
			49.7041
			46.1442
			10.8836
			14.8231
			25.6369
			19.3329
			23.0669
			36.4371
			19.5957
			11.249
			71.6157
			71.3765
			38.5235
			63.7426
			38.8261
			32.6439
			43.9918
			43.2691
